# Supplementary material for: Pseudogene Coexpression Networks Reveal a Robust Prognostic Signature for Pediatric B-ALL Survival
Source: Cancer Res Commun. 2026 Apr 16;6(4):842–56. doi: 10.1158/2767-9764.CRC-25-0706 (PMC13085861; doi:10.1158/2767-9764.CRC-25-0706)
Supplement: Table S1 — Distribution of gene-wise mean expression for pseudogenes and protein-coding genes. Mean expression was calculated for each gene across samples within each phenotype (BALL and normal bone marrow). The median and interquartile range (25th–75th percentile) summarize the distribution of these gene-wise mean values for each type of RNA. Values are shown in normalized RNA-seq units (see Methods). [file crc-25-0706_table_s1_suppst1.xlsx]

## Sheet: Table S1
Table S1: Distribution of gene-wise mean expression for pseudogenes and protein-coding genes. Mean expression was calculated for each gene across samples within each phenotype (BALL and normal bone marrow). The median and interquartile range (25th–75th percentile) summarize the distribution of these gene-wise mean values for each type of RNA. Values are shown in normalized RNA-seq units (see Meth…
	RNA type	Phenotype	Median of gene-wise mean expression	IQR 25 - 75%
	Protein-coding	BALL	594.33	99.84804 - 2060.7212
	Protein-coding	Normal Bone Marrow	685.022	137.89515 - 1987.1012
	Pseudogene	BALL	296.724	100.16233 - 877.2362
	Pseudogene	Normal Bone Marrow	264.123	62.71805 - 906.0466
