# Supplementary material for: Pseudogene Coexpression Networks Reveal a Robust Prognostic Signature for Pediatric B-ALL Survival
Source: Cancer Res Commun. 2026 Apr 16;6(4):842–56. doi: 10.1158/2767-9764.CRC-25-0706 (PMC13085861; doi:10.1158/2767-9764.CRC-25-0706)
Supplement: Table S2 — Correlation and expression distribution of the Top 10 co-expression interaction between pseudogenes in the TARGET network. Expression values are shown in normalized RNA-seq units (see Methods). [file crc-25-0706_table_s2_suppst2.xlsx]

## Sheet: Sheet1
Supplementary table S2: Correlation and expression distribution of the Top 10 co-expression interaction between pseudogenes in the TARGET network. Expression values are shown in normalized RNA-seq units (see Methods).
	Node1	Node2	Spearman's correlation coefficient	Node1 Median Expression	IQR 25 - 75% (Node 1)	Node2 Median Expression	IQR 25 - 75% (Node 2)
	EEF1A1P12	EEF1A1P9	0.947645	2477.63	2031.816147 - 3072.88362	2364.87	2025.361171 - 2904.84308
	EEF1A1P12	EEF1A1P13	0.921191	2477.63	2031.816147 - 3072.88362	4079.24	3527.114634 - 4834.22734
	LINC00674	LRRC37A16P	0.912315	189.837	112.044237 - 284.61186	195.12	93.743624 - 266.32028
	EEF1A1P9	EEF1A1P13	0.910849	2364.87	2025.361171 - 2904.84308	4079.24	3527.114634 - 4834.22734
	ZNRF2P2	DPY19L2P3	0.878217	17.0842	6.385014 - 26.36396	82.9603	42.638837 - 130.2851
	AGGF1P3	RARRES2P1	0.874722	283.077	61.395495 - 700.04044	303.589	71.870079 - 777.32347
	EEF1A1P12	EEF1A1P35	0.87445	2477.63	2031.816147 - 3072.88362	724.174	551.197833 - 1048.43261
	DPY19L1P1	ZNRF2P1	0.872421	250.588	140.149226 - 373.68014	80.5566	28.854692 - 159.36674
	AOX2P	AOX3P	0.860566	797.082	307.647303 - 1332.6604	108.106	58.153679 - 175.46085
	UNC93B3	RPL23AP49	0.85755	56.2814	14.678887 - 130.74546	19.9918	8.450423 - 37.16537
